# Supplementary material for: Aerosol-assisted route to low-E transparent conductive gallium-doped zinc oxide coatings from pre-organized and halogen-free precursor
Source: Chem Sci. 2020 Apr 27;11(19):4980–90. doi: 10.1039/d0sc00502a (PMC8159247; doi:10.1039/d0sc00502a)
Supplement: SC-011-D0SC00502A-s001 [file SC-011-D0SC00502A-s001.txt]

File Name : figure s1.tif

Caption : figure s1. tga(green)/dsc(blue) of precursor [etznoipr]<sub>4</sub> under helium (left) and air (right). the red line represents the 1<sup>st</sup> derivative of the mass with time.

File Name : figure s2.tif

Caption : figure s2. xps scans of ga 2p peaks of zno (s0) and gzo (s1-s5) thin films with increasing amounts of at% ga. vertical black lines indicate the literature value of ga 2p<sub>3/2</sub> for ga<sup>3+</sup> in ga<sub>2</sub>o<sub>3</sub> environment and vertical red lines indicate the literature value of ga 2p<sub>3/2</sub> for ga<sup>0</sup> (metal).<sup>[1]</sup>

File Name : figure s3.tif

Caption : figure s3. xps scans of ga 3d peaks of zno (s0) and gzo (s1-s5) thin films with increasing amounts of at% ga. vertical black lines indicate the literature value of ga 3d<sub>5/2</sub> for ga<sup>3+ </sup>in ga<sub>2</sub>o<sub>3</sub> environment<sup>[2]</sup> (blue rectangle shows error of 0.2 ev) and vertical red lines indicate the literature value of ga 3d<sub>3/2</sub> for ga<sup>0</sup> (metal).<sup>[1]</sup>

File Name : figure s4.tif

Caption : figure s4. texture coefficients for zno and gzo films with 0.7 – 7.0 at% ga.

File Name : figure s5.tif

Caption : figure s5. optical transmission and reflection spectra of undoped zno (s0) and gallium-doped zno thin films with increasing at% of ga (s1 – s5). 

File Name : figure s6.tif

Caption : figure s6. relationship between carrier concentration (n<sub>b</sub>) and band gap enhancement of gzo, in comparison with total amounts of gallium incorporated as dopant (at% ga x η<sub>de</sub>) for each level of at% ga.

File Name : figure s7.tif

Caption : figure s7. representation of e<sub>opt</sub> vs n<sub>b</sub><sup>2/3</sup> for thin films s0 – s5.

File Name : figure s8.tif

Caption : figure s8. representation of effective mass m*/m<sub>0</sub> vs. n<sub>b</sub><sup>2/3</sup> for thin films s0 – s5.

File Name : figure s9.tif

Caption : figure s9. <sup>1</sup>h nmr of precursor [etzno<i><sup>i</sup></i>pr]<sub>4</sub> in c<sub>6</sub>d<sub>6</sub>.

File Name : figure s10.tif

Caption : figure s10. <sup>13</sup>c{<sup>1</sup>h} nmr of precursor [etzno<i><sup>i</sup></i>pr]<sub>4</sub> in c<sub>6</sub>d<sub>6</sub>.

File Name : figure s11.tif

Caption : figure 11. ftir of precursor [etzno<i><sup>i</sup></i>pr]<sub>4</sub>.

File Name : figure s12.tif

Caption : figure 12. ftir of hydrolised precursor [etzno<i><sup>i</sup></i>pr]<sub>4</sub>.
